# Supplementary material for: Glycolic Acid-Guided Intelligent Neurovascular Imaging: A Cross-Scale Platform for Real-Time Neuroprotection and Adaptive Stroke Imaging
Source: J Clin Med. 2026 Feb 28;15(5):1851. doi: 10.3390/jcm15051851 (PMC12985776; doi:10.3390/jcm15051851)
Supplement: Supplementary file 1 [file jcm-15-01851-s001.zip]

Archive with 1 entries (1 files):
- jcm-4127974-supplementary.pdf
